# Supplementary material for: Visualizing the Distribution of Jujube Metabolites at Different Maturity Stages Using Matrix-Assisted Laser Desorption/Ionization Mass Spectrometry Imaging
Source: Foods. 2023 Oct 16;12(20):3795. doi: 10.3390/foods12203795 (PMC10606910; doi:10.3390/foods12203795)
Supplement: Supplementary file 1 [file foods-12-03795-s001.zip › Table S1.xlsx]

## Sheet: Sheet1
Table S1. Matrix selection in this study.
Index	Compounds	Exact Precursor (Da)	Adduct	DHB-positive	CHCA-positive	9AA-negative
1	Glucose	203.053	M+Na	2777	0	0
2	Fructose	203.053	M+Na	7021	15323	0
3	D-Sucrose	365.105	M+Na	94346	52286	179
4	D-Maltose	365.105	M+Na	8348	4008	0
5	Succinic acid	136.06	M+NH4	22389	48288	0
6	Citric acid	215.016	M+Na	10571	2504	32704
7	Isocitric acid	215.016	M+Na	742	929	55016
8	Quinic Acid	215.053	M+Na	7510	7185	19544
9	Indole-3-acetic acid	198.053	M+Na	439	785	0
10	6-Benzylaminopurine	226.109	M+H	383797	0	1616
11	L(+)-Ascorbic acid	199.021	M+Na	1498	1831	79250
12	Procyanidin A1	577.134	M+H	8042	1810	2563
13	Procyanidin A2	577.134	M+H	1417	0	0
14	Procyanidin B1	601.132	M+Na	5728	8532	274
15	Procyanidin B2	601.132	M+Na	2879	1535	207
16	Procyanidin B3	601.132	M+Na	3296	0	0
17	Procyanidin C1	889.195	M+Na	3995	0	0
18	Rutin	633.143	M+Na	58963	81911	8517
