# Supplementary material for: Visualizing the Distribution of Jujube Metabolites at Different Maturity Stages Using Matrix-Assisted Laser Desorption/Ionization Mass Spectrometry Imaging
Source: Foods. 2023 Oct 16;12(20):3795. doi: 10.3390/foods12203795 (PMC10606910; doi:10.3390/foods12203795)
Supplement: Supplementary file 1 [file foods-12-03795-s001.zip › Table S2.xlsx]

## Sheet: Sheet1
Table S2. Relative quantitative information of the substances in the test area of four development stages
Compounds	Molecular weight (Da)	LG	BS	BH	QH
Glucose	180.063	281.847	727.846	805.743	1234.71
Fructose	180.063	281.847	727.846	805.743	1234.71
Sucrose	342.116	187.011	3320.19	4364.57	5518.84
Maltose	342.116	187.011	3320.19	4364.57	5518.84
Succinic acid	118.026	4.99953	7.23822	13.3534	10.9725
Citric acid	192.026	0.724222	4.86857	1.18908	6.18407
Isocitric acid	192.026	0.724222	4.86857	1.18908	6.18407
Quinic Acid	192.063	0.166704	0.31922	0.68719	0.414027
Ascorbic acid	176.032	0.167672	0.807288	0.200361	0.362742
Procyanidin A1	576.126	0.684871	0.321294	0.174333	0.466618
Procyanidin A2	576.126	0.684871	0.321294	0.174333	0.466618
Procyanidin B1	578.142	1.03473	1.80915	0.251249	1.70779
Procyanidin B2	578.142	1.03473	1.80915	0.251249	1.70779
Procyanidin B3	578.142	1.03473	1.80915	0.251249	1.70779
Procyanidin C1	866.205	0.691998	0.854644	0.184213	1.27452
Rutin	610.153	2.29178	0.602256	0.265746	2.63083
Indole-3-acetic acid	175.063	16.5236	13.0518	8.52965	38.6279
6-Benzylaminopurine	225.101	0.0606051	0.0976594	0.267574	0.278054
